# Supplementary material for: Transcriptional Activation of Transposable Element (TE)-Associated Genes Is Frequently Associated with Altered Promoter Methylation in Placenta and Melanoma
Source: Int J Mol Sci. 2026 Jun 27;27(13):5827. doi: 10.3390/ijms27135827 (PMC13361550; doi:10.3390/ijms27135827)
Supplement: Supplementary file 1 [file ijms-27-05827-s001.zip]

Archive with 1 entries (1 files):
- ijms-4349266-supplementary.pdf
